# Supplementary material for: Structure and Topology Prediction of Phage Adhesion Devices Using AlphaFold2: The Case of Two Oenococcus oeni Phages
Source: Microorganisms. 2021 Oct 14;9(10):2151. doi: 10.3390/microorganisms9102151 (PMC8540738; doi:10.3390/microorganisms9102151)
Supplement: Supplementary file 1 [file microorganisms-09-02151-s001.zip]

Archive with 1 entries (1 files):
- microorganisms-1404737-supplementary.pdf
